# Supplementary material for: Association of albumin-bilirubin grade with short- and long-term mortality in patients with heart failure: a cohort study using restricted cubic splines and propensity score matching
Source: BMC Cardiovasc Disord. 2025 Apr 23;25:307. doi: 10.1186/s12872-025-04760-2 (PMC12016267; doi:10.1186/s12872-025-04760-2)
Supplement: Supplementary file 1 — Supplementary Material 1 [file 12872_2025_4760_MOESM1_ESM.xlsx]

## Sheet: Sheet1
Table 1 Baseline characteristics
Variables	Total (n = 5845)	ALBI grade 1 (n = 544)	ALBI grade 2 (n = 4201)	ALBI grade 3 (n = 1100)	P
Age, (years)	71.62 ± 13.72	70.24 ± 13.82	72.01 ± 13.61	70.85 ± 14.01	0.002
Gender, n(%)					0.588
F	2504 (42.84)	235 (43.20)	1813 (43.16)	456 (41.45)
M	3341 (57.16)	309 (56.80)	2388 (56.84)	644 (58.55)
Initial vital signs
SBP, (mmHg)	118.00 (102.00, 137.00)	126.25 (109.00,147.25)	119.00 (104.00,137.00)	111.00 (96.00,129.00)	<.001
DBP, (mmHg)	66.00 (55.00, 79.00)	71.00 (60.00,84.00)	66.00 (55.00,79.00)	62.00 (51.00,74.00)	<.001
MBP, (mmHg)	81.00 (69.00, 93.00)	86.00 (75.75,100.00)	81.00 (70.00,94.00)	75.00 (65.00,88.00)	<.001
HR, (breaths/min)	88.00 (75.00, 103.00)	86.00 (74.75,98.25)	87.00 (74.00,102.00)	92.00 (78.00,109.00)	<.001
Initial laboratory results
RBC, (×1012/L)	3.49 (2.95, 4.10)	3.93 (3.34,4.57)	3.52 (2.99,4.11)	3.21 (2.72,3.72)	<.001
WBC, (×109/L)	11.50 (8.00, 16.30)	10.55 (7.90,14.00)	11.30 (8.00,15.80)	12.90 (8.30,19.20)	<.001
Platelet, (×109/L)	192.00 (136.00, 260.00)	210.00 (164.00,262.50)	193.00 (141.00,261.00)	166.00 (105.00,256.00)	<.001
Hematocrit, (%)	32.00 (27.20, 37.10)	35.90 (30.70,40.70)	32.20 (27.60,37.20)	29.40 (25.20,34.20)	<.001
Aniongap, (mmol/L)	15.00 (12.00, 18.00)	15.00 (13.00,18.00)	15.00 (12.00,18.00)	15.00 (12.00,18.00)	0.153
Lactate, (mmol/L)	1.80 (1.20, 2.80)	1.65 (1.20,2.40)	1.70 (1.20,2.70)	2.20 (1.40,3.70)	<.001
Sodium, (mEq/L)	136.00 (132.00, 139.00)	136.00 (134.00,139.00)	136.00 (133.00,139.00)	135.00 (132.00,139.00)	0.026
Potassium, (mEq/L)	4.20 (3.70, 4.80)	4.20 (3.70,4.80)	4.20 (3.70,4.80)	4.10 (3.60,4.80)	0.504
Creatinine, (mEq/L)	1.30 (0.90, 2.20)	1.20 (0.90,1.90)	1.30 (0.90,2.20)	1.40 (0.90,2.40)	0.016
Alt, (IU/L)	27.00 (16.00, 62.00)	26.00 (15.00,50.50)	26.00 (15.00,59.00)	31.00 (17.00,88.00)	<.001
Alp, (IU/L)	85.00 (63.00, 124.00)	80.00 (64.00,104.50)	83.00 (63.00,119.00)	105.00 (68.00,170.00)	<.001
Ast, (IU/L)	41.00 (24.00, 98.00)	33.50 (22.00,73.00)	39.00 (24.00,89.25)	54.00 (28.00,138.00)	<.001
Bun, (mg/dL)	29.00 (19.00, 48.00)	26.00 (17.00,40.00)	29.00 (19.00,47.00)	32.00 (19.00,52.00)	<.001
Albumin, (g/dL)	3.10 (2.70, 3.50)	4.00 (3.80,4.20)	3.20 (2.90,3.50)	2.30 (2.10,2.60)	<.001
TBil, (mg/dL)	0.70 (0.40, 1.30)	0.50 (0.30,0.70)	0.60 (0.40,1.10)	1.30 (0.70,2.90)	<.001
Nt-probnp, (pg/mL)	6291.00 (2298.00, 17106.50)	4048.00 (1664.50,9743.50)	6173.00 (2323.00,16981.00)	8009.50 (2791.25,20079.25)	0.005
INR	1.40 (1.20, 1.80)	1.20 (1.10,1.42)	1.40 (1.20,1.70)	1.60 (1.30,2.00)	<.001
Pt, (s)	15.10 (13.10, 19.00)	13.30 (12.00,15.90)	14.80 (13.00,18.70)	17.00 (14.47,21.63)	<.001
SOFA score	4.00 (2.00, 5.00)	3.00 (2.00,4.00)	3.00 (2.00,5.00)	4.00 (3.00,6.00)	<.001
ALBI	-1.92 (-2.28, -1.51)	-2.76 (-2.90,-2.68)	-2.00 (-2.25,-1.73)	-1.11 (-1.26,-0.88)	<.001
Initial therapies, n(%)
Dopamine, n (%)	400 (6.84)	38 (6.99)	284 (6.76)	78 (7.09)	0.919
Norepinephrine, n (%)	1934(33.09)	157(28.86)	1380(32.85)	397(36.09)	0.011
Vasopressin, n (%)	790(12.50)	68(12.50)	507(12.07)	215(19.55)	<.001
β-blockers, n (%)	4153 (71.05)	409 (75.18)	3054 (72.70)	690 (62.73)	<.001
CRRT, n (%)	688 (11.77)	41 (7.54)	436 (10.38)	211 (19.18)	<.001
Mechanical Ventilation, n (%)	5151 (88.13)	458 (84.19)	3718 (88.50)	975 (88.64)	0.012
Comorbidities, n(%)
AKI, n (%)	5158 (88.25)	456 (83.82)	3678 (87.55)	1024 (93.09)	<.001
Atrialfibrillation, n (%)	3056 (52.28)	235 (43.20)	2234 (53.18)	587 (53.36)	<.001
Chronic Pulmonary Disease, n (%)	2061 (35.26)	209 (38.42)	1497 (35.63)	355 (32.27)	0.031
Diabetes, n (%)	2427 (41.52)	229 (42.10)	1760 (41.89)	438 (39.82)	0.443
Hypertension, n (%)	2781 (47.58)	263 (48.35)	2037 (48.49)	481 (43.73)	0.018
Hyperlipidemia, n (%)	2645 (45.25)	274 (50.37)	1982 (47.18)	389 (35.36)	<.001
Myocardial Infarction, n (%)	2039 (34.88)	215 (39.52)	1503 (35.78)	321 (29.18)	<.001
Severe Liver Disease, n (%)	327 (5.59)	19 (3.49)	163 (3.88)	123 (11.18)	<.001
Note:SBP, systolic blood pressure; DBP, diastolic blood pressure; MAP, mean arterial pressure; HR, heart rate; RBC, red blood cell; WBC, white blood cell; ALT, alanine aminotransferase; ALP, alkaline phosphatase; AST, aspartate aminotransferase; BUN, blood urea nitrogen; TBil, total bilirubin; INR, international normalized ratio; PT, prothrombin time; SOFA, Sequential Organ Failure Assessment; AL…
