# Supplementary material for: Association of albumin-bilirubin grade with short- and long-term mortality in patients with heart failure: a cohort study using restricted cubic splines and propensity score matching
Source: BMC Cardiovasc Disord. 2025 Apr 23;25:307. doi: 10.1186/s12872-025-04760-2 (PMC12016267; doi:10.1186/s12872-025-04760-2)
Supplement: Supplementary file 2 — Supplementary Material 2 [file 12872_2025_4760_MOESM2_ESM.xlsx]

## Sheet: Sheet1
Table 2 Characteristics of patients in cohorts after PSM
Variables	Total (n = 1032)	ALBI grade 1 (n = 516)	ALBI grade 2 (n = 516)	P	Total (n = 678)	ALBI grade 1 (n = 339)	ALBI grade 3 (n = 339)	P
Age, (years)	70.58 ± 13.86	70.24 ± 13.82	70.93 ± 13.90	0.415	71.73 (62.03, 79.10)	70.80 (62.65, 78.26)	72.35 (61.29, 80.20)	0.499
Gender, n(%)				0.189				0.939
F	465 (45.06)	222 (43.02)	243 (47.09)		307 (45.28)	154 (45.43)	153 (45.13)
M	567 (54.94)	294 (56.98)	273 (52.91)		371 (54.72)	185 (54.57)	186 (54.87)
Initial vital signs
Sbp, (mmHg)	125.50 (109.00, 144.12)	126.00 (108.00, 146.00)	125.00 (109.00, 143.00)	0.95	119.00 (104.00, 138.00)	118.00 (104.00, 139.00)	120.00 (103.50, 136.50)	0.927
Dbp, (mmHg)	71.00 (60.00, 84.25)	71.00 (60.00, 84.00)	70.00 (60.00, 85.25)	0.985	66.00 (55.00, 78.00)	67.00 (56.00, 78.00)	66.00 (55.00, 79.00)	0.692
Mbp, (mmHg)	86.00 (75.00, 99.00)	86.00 (75.00, 99.00)	86.00 (75.00, 99.25)	0.815	80.00 (71.00, 93.00)	80.00 (72.00, 92.00)	80.00 (70.00, 94.00)	0.824
HR, (breaths/min)	87.00 (74.00, 100.00)	86.00 (74.75, 98.00)	87.00 (74.00, 100.00)	0.497	87.00 (75.00, 102.00)	87.00 (75.00, 100.00)	87.00 (74.00, 102.00)	0.998
Initial laboratory results
Rbc, (×1012/L)	3.91 (3.32, 4.50)	3.94 (3.33, 4.54)	3.89 (3.28, 4.46)	0.516	3.55 (3.05, 4.17)	3.60 (3.12, 4.18)	3.51 (2.97, 4.17)	0.341
Wbc, (×109/L)	10.60 (7.90, 14.50)	10.60 (7.90, 14.00)	10.85 (7.70, 15.00)	0.452	12.10 (8.53, 16.25)	11.80 (9.00, 15.70)	12.20 (8.00, 16.80)	0.963
Platelet, (×109/L)	205.00 (157.00, 266.00)	210.00 (164.00, 262.00)	200.00 (148.00, 275.75)	0.165	179.00 (130.00, 242.75)	190.00 (141.00, 232.00)	174.00 (119.00, 258.00)	0.592
Hematocrit, (%)	35.55 (30.60, 40.50)	35.90 (30.70, 40.68)	35.2 (30.60, 40.20)	0.586	33.20 (28.42, 39.10)	34.00 (28.30, 39.30)	32.70 (28.50, 38.70)	0.761
Aniongap, (mmol/L)	15.00 (13.00, 18.00)	15.00 (13.00, 18.00)	15.00 (13.00, 18.00)	0.577	15.00 (13.00, 18.00)	15.00 (13.00, 18.00)	15.00 (12.00, 18.00)	0.509
Lactate, (mmol/L)	1.75 (1.20, 2.60)	1.80 (1.20, 2.52)	1.70 (1.20, 2.73)	0.956	1.80 (1.30, 2.60)	1.80 (1.30, 2.60)	1.80 (1.30, 2.70)	0.962
Sodium, (mEq/L)	136.00 (134.00, 139.00)	136.00 (134.00, 139.00)	137.00 (134.00, 139.00)	0.629	136.00 (133.00, 138.00)	136.00 (134.00, 138.00)	136.00 (133.00, 138.00)	0.579
Potassium, (mEq/L)	4.10 (3.70, 4.53)	4.10 (3.70, 4.60)	4.10 (3.70, 4.43)	0.631	4.10 (3.70, 4.68)	4.20 (3.70, 4.60)	4.10 (3.60, 4.70)	0.579
Creatinine, (mEq/L)	1.20 (0.90, 1.70)	1.20 (0.90, 1.70)	1.20 (0.90, 1.70)	0.995	1.30 (0.90, 1.90)	1.20 (1.00, 1.80)	1.40 (0.90, 2.10)	0.463
Alt, (IU/L)	26.00 (15.00, 51.00)	27.00 (15.00, 52.00)	26.00 (16.00, 51.00)	0.966	27.00 (15.00, 63.00)	26.00 (15.00, 52.00)	30.00 (16.00, 89.00)	0.053
Alp, (IU/L)	69.50 (53.00, 90.25)	69.00 (55.75, 90.25)	73.50 (49.75, 91.00)	0.664	69.00 (52.00, 93.00)	70.00 (56.00, 93.00)	66.00 (48.00, 93.00)	0.201
Ast, (IU/L)	42.00 (24.75, 97.25)	44.00 (26.00, 96.25)	39.00 (24.00, 101.00)	0.479	46.50 (25.25, 129.75)	45.00 (26.00, 113.00)	49.00 (25.00, 139.00)	0.884
Bun, (mg/dL)	25.00 (17.00, 40.00)	26.00 (18.00, 40.00)	25.00 (17.00, 40.00)	0.281	30.00 (19.00, 50.00)	30.00 (19.00, 46.00)	30.00 (18.50, 52.00)	0.515
INR	1.20 (1.10, 1.50)	1.20 (1.10, 1.42)	1.30 (1.10, 1.50)	0.001	1.30 (1.20, 1.60)	1.20 (1.10, 1.60)	1.40 (1.20, 1.70)	<.001
Pt(s)	13.60 (12.20, 16.00)	13.30 (12.00, 15.90)	13.80 (12.30, 16.10)	0.006	14.70 (12.90, 17.75)	13.80 (12.40, 16.95)	15.50 (13.60, 18.20)	<.001
ALBI	-2.60 (-2.76, -2.08)	-2.76 (-2.90, -2.68)	-2.08 (-2.33, -1.79)	<0.001	-1.99 (-2.76, -1.16)	-2.76 (-2.86, -2.67)	-1.16 (-1.29, -0.93)	<0.001
Initial therapies, n(%)
Norepinephrine, n (%)	303 (29.36)	148 (28.68)	155 (30.03)	0.404	206 (30.38)	101(29.79)	105 (30.97)	0.904
Vasopressin, n (%)	136 (13.17)	65 (12.60)	71 (13.76)	0.354	113 (16.67)	54 (15.93)	59 (17.40)	0.401
CRRT, n (%)	90 (8.72)	41 (7.95)	49 (9.50)	0.377	82 (12.09)	38 (11.21)	44 (12.98)	0.48
Mechanical Ventilation, n (%)	876 (84.88)	438 (84.88)	438 (84.88)	1	588 (86.73)	297 (87.61)	291 (85.84)	0.497
Comorbidities, n(%)
AKI, n (%)	881 (85.37)	438 (84.88)	443 (85.85)	0.66	602 (88.79)	305 (89.97)	297 (87.61)	0.33
Atrialfibrillation, n (%)	451 (43.7)	225 (43.60)	226 (43.80)	0.95	325 (47.94)	161 (47.49)	164 (48.38)	0.818
Chronic Pulmonary Disease, n (%)	388 (37.6)	199 (38.57)	189 (36.63)	0.52	258 (38.05)	124 (36.58)	134 (39.53)	0.429
Diabetes, n (%)	446 (43.22)	219 (42.44)	227 (43.99)	0.615	278 (41)	138 (40.71)	140 (41.30)	0.876
Hypertension, n (%)	527 (51.07)	251 (48.64)	276 (53.49)	0.12	306 (45.13)	144 (42.48)	162 (47.79)	0.165
Myocardial Infarct, n (%)	410 (39.73)	209 (40.50)	201 (38.95)	0.611	254 (37.46)	126 (37.17)	128 (37.76)	0.874
Severe Liver Disease, n (%)	44 (4.26)	19 (3.68)	25 (4.84)	0.355	37 (5.46)	18 (5.31)	19 (5.60)	0.866
Note:SBP, systolic blood pressure; DBP, diastolic blood pressure; MAP, mean arterial pressure; HR, heart rate; RBC, red blood cell; WBC, white blood cell; ALT, alanine aminotransferase; ALP, alkaline phosphatase; AST, aspartate aminotransferase; BUN, blood urea nitrogen; INR, international normalized ratio; PT, prothrombin time; ALBI, albumin-bilirubin; CRRT, continuous renal replacement therapy;…
