# Supplementary material for: Association of albumin-bilirubin grade with short- and long-term mortality in patients with heart failure: a cohort study using restricted cubic splines and propensity score matching
Source: BMC Cardiovasc Disord. 2025 Apr 23;25:307. doi: 10.1186/s12872-025-04760-2 (PMC12016267; doi:10.1186/s12872-025-04760-2)
Supplement: Supplementary file 3 — Supplementary Material 3 [file 12872_2025_4760_MOESM3_ESM.xlsx]

## Sheet: Sheet1
Table 3 Mortality rate of HF patients before and after PSM
ALBI grades	30-day	P-value	90-day	P-value	360-day	P-value
	Mortality, n (%)		Mortality, n (%)		Mortality, n (%)
Before PSM
1(n=544)	80 (14.71)	<.001	112 (20.59)	<.001	161 (29.60)	<.001
2(n=4201)	904 (21.52)		1282 (30.52)		1743 (41.49)
3(n=1100)	429 (39.00)		562 (51.09)		674 (61.27)
Afte PSM
1(n=516)	69 (13.37)	0.101	149 (28.88)	0.027	101 (19.57)	0.026
2(n=516)	89 (17.25)		183 (35.47)		132 (25.28)
1(n=339)	60 (17.70)	<.001	117 (34.51)	<.001	83 (24.48)	<.001
3(n=339)	124 (36.60)		193 (56.34)		156 (46.02)
Note: ALBI, albumin-bilirubin; PSM, Propensity Score Matching
