# Supplementary material for: Association of albumin-bilirubin grade with short- and long-term mortality in patients with heart failure: a cohort study using restricted cubic splines and propensity score matching
Source: BMC Cardiovasc Disord. 2025 Apr 23;25:307. doi: 10.1186/s12872-025-04760-2 (PMC12016267; doi:10.1186/s12872-025-04760-2)
Supplement: Supplementary file 4 — Supplementary Material 4 [file 12872_2025_4760_MOESM4_ESM.xlsx]

## Sheet: Sheet1
Table 4 Multivariate Cox regression analysis of 30-, 90- and 360-day mortality in patients with HF
Variable		Model 1				Model 2				Model 3				Model 4
		HR	95%CI	P-value		HR	95%CI	P-value		HR	95%CI	P-value		HR	95%CI	P-value
Before PSM
	30-day mortality
ALBI grade	1	1				1				1				1
	2	1.36	1.08 - 1.71	0.009		1.41	1.04 - 1.92	0.028		1.43	1.05 - 1.95	0.022		1.4	1.03 - 1.91	0.032
	3	2.73	2.14 - 3.48	<.001		2.54	1.82 - 3.55	<.001		2.58	1.85 - 3.62	<.001		2.39	1.72 - 3.34	<.001
	90-day mortality
	1	1				1				1				1
	2	1.43	1.18 - 1.73	<.001		1.44	1.10 - 1.88	0.007		1.45	1.11 - 1.89	0.006		1.42	1.09 - 1.85	0.01
	3	2.82	2.30 - 3.46	<.001		2.53	1.89 - 3.38	<.001		2.53	1.89 - 3.39	<.001		2.37	1.77 - 3.16	<.001
	360-day mortality
	1	1				1				1				1
	2	1.41	1.20 - 1.66	<.001		1.43	1.23 - 1.71	<.001		1.47	1.25 - 1.81	<.001		1.35	1.21 - 1.69	<.001
	3	2.63	2.21 – 3.13	<.001		2.37	1.84 – 3.04	<.001		2.37	1.84 – 3.05	<.001		2.23	1.74 – 2.86	<.001
After PSM
	30-day mortality
ALBI grade	1	1				1				1				1
	2	1.28	0.95 - 1.72	0.106		1.23	0.91 - 1.66	0.18		1.83	0.89 - 1.92	0.176		1.46	0.93 - 2.29	0.104
	3	2.33	1.71 - 3.18	<.001		2.27	1.44 - 3.56	<.001		2.34	1.47 - 3.72	<.001		2.31	1.41 - 3.52	<.001
	90-day mortality
	1	1				1				1				1
	2	1.24	0.89 – 1.73	0.211		1.32	0.93 - 1.85	0.117		1.35	0.95 - 1.90	0.119		1.39	0.96 - 1.80	0.106
	3	2.47	1.75 - 3.48	<.001		2.2	1.49 - 3.25	<.001		2.27	1.52 - 3.40	<.001		2.27	1.52 - 3.40	<.001
	360-day mortality
	1	1				1				1				1
	2	1.26	0.89 – 1.76	0.213		1.25	0.92 - 1.68	0.152		1.28	0.95 - 1.73	0.11		1.24	0.91 - 1.63	0.13
	3	2.17	1.64 – 2.89	<.001		2.03	1.44 – 2.85	<.001		2.12	1.49 – 3.01	<.001		2.05	1.41 – 2.74	<.001
Note: ALBI, albumin-bilirubin; PSM, Propensity Score Matching Model 1: Adjusted for age, sex, SBP and HR. Model 2: Model 1 plus WBC, RBC, aniongap, ALT, hematocrit, creatinine, total bilirubin, sodium Model 3: Model 2 plus Acute Kidney Injury, Atrialfibrillation, Chronic Pulmonary Disease, Diabetes, Hypertension, Hyperlipidemia, Myocardial Infarction,Severe Liver Disease Model 4 : Model 3 plus No…
